# Supplementary material for: A review of the quantitative effectiveness evidence synthesis methods used in public health intervention guidelines
Source: BMC Public Health. 2021 Feb 3;21:278. doi: 10.1186/s12889-021-10162-8 (PMC7860217; doi:10.1186/s12889-021-10162-8)
Supplement: Supplementary file 1 — Additional file 1 Key for the Nice public health guideline codes. Available in NICEGuidelinesKey.xlsx. [file 12889_2021_10162_MOESM1_ESM.xlsx]

## Sheet: Sheet1
Title	Reference number	Published after September 2012	Last Update Since 2012
Preventing suicide in community and custodial settings	NG105	ü	ü
Community pharmacies: promoting health and wellbeing	NG102	ü	ü
Flu vaccination: increasing uptake	NG103	ü	ü
Physical activity and the environment	NG90	ü	ü
Stop smoking interventions and services	NG92	ü	ü
Air pollution: outdoor air quality and health	NG70	ü	ü
Sexually transmitted infections: condom distribution schemes	NG68	ü	ü
Drug misuse prevention: targeted interventions	NG64	ü	ü
Antimicrobial stewardship: changing risk-related behaviours in the general population	NG63	ü	ü
HIV testing: increasing uptake among people who may have undiagnosed HIV	NG60	ü	ü
Coexisting severe mental illness and substance misuse: community health and social care services	NG58	ü	ü
Harmful sexual behaviour among children and young people	NG55	ü	ü
Oral health for adults in care homes	NG48	ü	ü
Community engagement: improving health and wellbeing and reducing health inequalities	NG44	ü	ü
Sunlight exposure: risks and benefits	NG34	ü	ü
Oral health promotion: general dental practice	NG30	ü	ü
Older people: independence and mental wellbeing	NG32	ü	ü
Dementia, disability and frailty in later life – mid-life approaches to delay or prevent onset	NG16	ü	ü
Workplace health: management practices	NG13	ü	ü
Excess winter deaths and illness and the health risks associated with cold homes	NG6	ü	ü
Preventing excess weight gain	NG7	ü	ü
Vitamin D: supplement use in specific population groups	PH56	ü	ü
Oral health: local authorities and partners	PH55	ü	ü
Physical activity: exercise referral schemes	PH54	ü	ü
Weight management: lifestyle services for overweight or obese adults	PH53	ü	ü
Contraceptive services for under 25s	PH51	ü	ü
Needle and syringe programmes	PH52	ü	ü
Domestic violence and abuse: multi-agency working	PH50	ü	ü
Behaviour change: individual approaches	PH49	ü	ü
Smoking: acute, maternity and mental health services	PH48	ü	ü
Weight management: lifestyle services for overweight or obese children and young people	PH47	ü	ü
BMI: preventing ill health and premature death in black, Asian and other minority ethnic groups	PH46	ü	ü
Smoking: harm reduction	PH45	ü	ü
Physical activity: brief advice for adults in primary care	PH44	ü	ü
Hepatitis B and C testing: people at risk of infection	PH43	ü	ü
Physical activity: walking and cycling	PH41	ü	ü
Obesity: working with local communities	PH42	ü	ü
Social and emotional wellbeing: early years	PH40	ü	ü
Smokeless tobacco: South Asian communities	PH39	ü	ü
Type 2 diabetes: prevention in people at high risk	PH38	X	ü
Healthcare-associated infections: prevention and control	PH36	X	X
Type 2 diabetes prevention: population and community-level interventions	PH35	X	X
Skin cancer prevention	PH32	X	ü
Unintentional injuries: prevention strategies for under 15s	PH29	X	X
Unintentional injuries in the home: interventions for under 15s	PH30	X	X
Unintentional injuries on the road: interventions for under 15s	PH31	X	X
Looked-after children and young people	PH28	X	ü
Weight management before, during and after pregnancy	PH27	X	X
Alcohol-use disorders: prevention	PH24	X	X
Cardiovascular disease prevention	PH25	X	X
Smoking: stopping in pregnancy and after childbirth	PH26	X	X
Smoking prevention in schools	PH23	X	X
Mental wellbeing at work	PH22	X	X
Social and emotional wellbeing in secondary education	PH20	X	X
Immunisations: reducing differences in uptake in under 19s	PH21	X	ü
Workplace health: long-term sickness absence and incapacity to work	PH19	X	X
Physical activity for children and young people	PH17	X	X
Mental wellbeing in over 65s: occupational therapy and physical activity interventions	PH16	X	X
Cardiovascular disease: identifying and supporting people most at risk of dying early	PH15	X	X
Smoking: preventing uptake in children and young people	PH14	X	ü
Physical activity in the workplace	PH13	X	X
Maternal and child nutrition	PH11	X	ü
Social and emotional wellbeing in primary education	PH12	X	X
Alcohol: school-based interventions	PH7	X	X
Behaviour change: general approaches	PH6	X	X
Smoking: workplace interventions	PH5	X	X
Sexually transmitted infections and under-18 conceptions: prevention	PH3	X	X
Total		39	45
